# Supplementary material for: Post-Acute Sequelae of SARS-CoV-2 Infection (PASC) for Patients—3-Year Follow-Up of Patients with Chronic Kidney Disease
Source: Biomedicines. 2024 Jun 5;12(6):1259. doi: 10.3390/biomedicines12061259 (PMC11201278; doi:10.3390/biomedicines12061259)
Supplement: Supplementary file 1 [file biomedicines-12-01259-s001.zip]

Archive with 1 entries (1 files):
- biomedicines-3022051-supplementary.pdf
